# Supplementary material for: Metabolomic Analysis of Fission Yeast at the Onset of Nitrogen Starvation
Source: Metabolites. 2013 Dec 13;3(4):1118–29. doi: 10.3390/metabo3041118 (PMC3937841; doi:10.3390/metabo3041118)
Supplement: Supplementary File 1 — Supplementary (ZIP, 564 KB) [file metabolites-03-01118-s001.zip]

Archive with 4 entries (3 files):
- metabolites-03-01118-supplementary/Figure S1.pdf
- metabolites-03-01118-supplementary/Table S1.xlsx
- metabolites-03-01118-supplementary/Table S2.xlsx
- metabolites-03-01118-supplementary/
