# Supplementary material for: Metabolomic Analysis of Fission Yeast at the Onset of Nitrogen Starvation
Source: Metabolites. 2013 Dec 13;3(4):1118–29. doi: 10.3390/metabo3041118 (PMC3937841; doi:10.3390/metabo3041118)
Supplement: Supplementary File 1 — Supplementary (ZIP, 564 KB) [file metabolites-03-01118-s001.zip › metabolites-03-01118-supplementary/Table S1.xlsx]

## Sheet: Table S1
Table S1. Normalized peak areas of all detected metabolites.
Compound	Verification	m/z	Ret. time (min)	Ionization mode	Molecular formula	Type of Ion	0 min #1	0 min #2	0 min #3	15 min #1	15 min #2	15 min #3	30 min #1	30 min #2	30 min #3	60 min #1	60 min #2	60 min #3		0 (Mean)	15 (Mean)	30 (Mean)	60 (Mean)		0 (Stdev)	15 (Stdev)	30 (Stdev)	60 (Stdev)		15/0	30/15	60/30	60/0
S-Methyl-ergothioneine	Standard	244.11	7.23499	Positive	C10H18N3O2S+	[M+H]+	0	0	0	0.0144601	0.0130179	0.0100521	0.0248613	0.0277521	0.0281287	0.248393	0.197443	0.345834		0	0.01251	0.026914	0.26389		0	0.00224746	0.00178765	0.0753995		#DIV/0!	2.1514	9.80493	#DIV/0!
Trehalose	Standard	341.109	14.0457	Negative	C12H21O11-	[M-H]-	17.2742	14.4866	14.7245	222.577	141.883	83.5278	670.619	715.026	514.6	1394.87	1420.04	1228.52		15.4951	149.329	633.415	1347.81		1.54534	69.8232	105.265	104.07		9.63718	4.24173	2.12785	86.9829
Hercynylcysteine sulfoxide	MS/MS	333.121	12.2103	Positive	C12H21N4O5S+	[M+H]+	0.0586699	0.122051	0.111892	0.229438	0.218279	0.189398	0.896684	0.908705	0.68244	8.44471	9.64029	7.13119		0.0975375	0.212372	0.829277	8.4054		0.0340415	0.0206633	0.127306	1.25501		2.17734	3.90483	10.1358	86.176
2-Oxoglutarate	Standard	145.015	13.1453	Negative	C5H5O5-	[M-H]-	1.27772	3.08573	1.74246	19.8127	42.3187	39.0127	61.1713	87.7719	52.5612	53.8054	62.4013	46.1898		2.0353	33.7147	67.1681	54.1322		0.938907	12.1524	18.3554	8.11072		16.5649	1.99225	0.80592	26.5966
Succinate	Standard	117.02	12.9627	Negative	C4H5O4-	[M-H]-	0.166248	0.365232	0.374536	0.814986	2.5007	3.6341	4.26064	9.78433	1.51147	5.44057	7.66811	3.07405		0.302005	2.3166	5.18548	5.39424		0.117662	1.41854	4.21326	2.29738		7.67071	2.2384	1.04026	17.8614
Cytidine	Standard	244.092	9.61731	Positive	C9H14N3O5+	[M+H]+	1.08196	0.961428	1.12491	1.33253	1.40351	1.60451	2.54984	2.34749	1.79468	11.3784	12.1298	10.2056		1.0561	1.44685	2.23067	11.2379		0.0847543	0.141075	0.390903	0.969773		1.37	1.54174	5.03791	10.641
4-Guanidinobutanoate	Standard	146.092	13.0142	Positive	C5H12N3O2+	[M+H]+	0.449466	0.275779	0.232402	1.46687	1.06295	0.874016	1.19778	1.67719	1.25879	1.80045	2.78089	2.39987		0.319216	1.13461	1.37792	2.32707		0.114866	0.302856	0.260963	0.494259		3.55438	1.21444	1.68883	7.28996
Ergothioneine	Standard	230.095	12.6089	Positive	C9H16N3O2S+	[M+H]+	0.27197	0.487521	0.691558	0.951173	1.09797	1.13977	1.48905	2.22219	2.14619	3.29237	3.00868	2.44869		0.483683	1.06297	1.95248	2.91658		0.20982	0.0990511	0.403133	0.429313		2.19766	1.83681	1.49378	6.02994
UDP-N-acetyl-glucosamine	Standard	606.076	13.0152	Negative	C17H26N3O17P2-	[M-H]-	5.11773	9.47321	5.49241	18.5817	15.9158	18.4422	21.0547	22.939	17.158	31.7814	44.3658	38.1414		6.69445	17.6466	20.3839	38.0962		2.41376	1.5005	2.94827	6.29232		2.636	1.15512	1.86894	5.69071
N-Acetyl-arginine	Standard	217.129	12.8966	Positive	C8H17N4O3+	[M+H]+	6.18113	8.64866	9.39381	20.0275	15.1504	16.7826	38.502	41.7205	37.3076	37.4841	39.2959	35.5071		8.07453	17.3202	39.1767	37.429		1.68153	2.48256	2.28249	1.89501		2.14504	2.26191	0.95539	4.63544
CTP	Standard	481.978	15.4316	Negative	C9H15N3O14P3-	[M-H]-	13.0209	13.5045	17.2935	33.575	15.3499	38.6326	40.4858	50.8286	47.0446	59.3074	63.7863	54.7013		14.6063	29.1858	46.1196	59.265		2.33973	12.2462	5.23308	4.54264		1.99816	1.58021	1.28503	4.05749
UMP	Standard	323.029	13.0106	Negative	C9H12N2O9P-	[M-H]-	6.85837	3.67187	5.1413	18.2973	14.6045	19.9616	14.4065	16.0989	14.5308	16.6702	19.2893	18.2403		5.22385	17.6211	15.0121	18.0666		1.59485	2.74179	0.943244	1.31816		3.37321	0.851934	1.20347	3.45849
D-Arabitol	Standard	151.062	10.704	Negative	C5H11O5-	[M-H]-	2.73899	3.71873	5.35194	7.33214	14.9394	23.4086	11.033	17.9238	17.3282	11.9965	13.7951	14.9072		3.93656	15.2267	15.4284	13.5663		1.32003	8.04208	3.81811	1.46874		3.86803	1.01324	0.879308	3.44623
CDP	Standard	402.012	14.5934	Negative	C9H14N3O11P2-	[M-H]-	1.72078	0.408574	1.01176	1.80275	0.886994	1.31409	3.39914	3.88318	3.19926	2.51951	4.323	3.47347		1.04704	1.33461	3.49386	3.43866		0.656815	0.458221	0.351659	0.902249		1.27465	2.61789	0.984202	3.28418
Adenine	Standard	136.061	7.05643	Positive	C5H6N5+	[M+H]+	4.26323	1.87114	5.73527	13.5562	14.8816	13.2078	11.0059	15.8691	19.4361	9.22391	13.2972	14.2693		3.95655	13.8819	15.437	12.2635		1.95024	0.883145	4.23164	2.67683		3.50859	1.11203	0.79442	3.09954
UTP	Standard	482.962	15.0107	Negative	C9H14N2O15P3-	[M-H]-	32.2441	42.4646	36.707	75.1224	34.71	67.083	65.2836	85.8263	78.7567	107.093	104.411	92.3278		37.1386	58.9718	76.6222	101.277		5.12387	21.3924	10.4364	7.86567		1.58789	1.2993	1.32178	2.72701
Methionine	Standard	150.058	9.18584	Positive	C5H12NO2S+	[M+H]+	0.148034	0.111467	0.235457	0.37128	0.660555	0.99621	0.422547	0.444013	0.611662	0.301606	0.445768	0.407096		0.164986	0.676015	0.492741	0.384823		0.0637095	0.312752	0.103547	0.074617		4.09742	0.72889	0.780986	2.33247
GDP-glucose	Standard	604.072	15.5989	Negative	C16H24N5O16P2-	[M-H]-	10.0283	15.0386	16.3748	27.1854	20.879	36.5925	26.6488	38.6171	24.2389	28.365	36.1709	27.7233		13.8139	28.219	29.8349	30.753		3.34583	7.90758	7.7004	4.70295		2.0428	1.05727	1.03077	2.22624
Biotin	Standard	245.094	6.57344	Positive	C10H17N2O3S+	[M+H]+	2.42108	3.2764	4.17472	6.17474	6.48402	8.32435	6.37288	7.57554	7.13523	7.61263	6.69902	7.48547		3.29073	6.99437	7.02788	7.26571		0.876907	1.16213	0.608472	0.494867		2.12547	1.00479	1.03384	2.20793
Trimethyl lysine	Standard	189.159	20.6903	Positive	C9H21N2O2+	[M+H]+	0.419912	0.492171	0.588154	0.897376	0.79006	0.91508	0.936249	1.06228	0.92599	1.15262	1.27089	0.888037		0.500079	0.867505	0.97484	1.10385		0.0843995	0.0676515	0.0758993	0.196029		1.73474	1.12373	1.13234	2.20734
Dimethyl lysine	Standard	175.143	19.3017	Positive	C8H19N2O2+	[M+H]+	0.683485	0.751132	0.860984	1.14919	1.20257	1.21259	1.32384	1.62527	1.29443	1.55264	1.98024	1.32533		0.7652	1.18812	1.41451	1.6194		0.0895817	0.0340839	0.183116	0.33252		1.55269	1.19055	1.14485	2.11631
Dimethyl-arginine	Standard	203.149	19.8447	Positive	C8H19N4O2+	[M+H]+	0.869823	0.972189	1.16162	1.59004	1.42761	1.58996	1.73171	2.1663	1.62287	1.90522	2.57546	1.82235		1.00121	1.53587	1.84029	2.10101		0.148048	0.0937538	0.287529	0.412971		1.53401	1.19821	1.14167	2.09847
Pantothenate	Standard	220.117	6.47628	Positive	C9H18NO5+	[M+H]+	5.68401	5.64371	6.23816	13.7313	12.1176	13.7008	13.3404	14.3351	11.3273	12.19	11.3356	11.5794		5.8553	13.1833	13.0009	11.7017		0.332184	0.922994	1.53239	0.440083		2.25151	0.986171	0.900064	1.99848
NADH	Standard	666.129	11.3639	Positive	C21H30N7O14P2+	[M+H]+	2.97419	4.32875	1.63623	1.9527	1.73033	1.07286	2.75784	4.23879	2.30766	5.16472	4.02836	4.88397		2.97973	1.5853	3.10143	4.69235		1.34627	0.457496	1.01037	0.591915		0.532028	1.95637	1.51296	1.57476
GTP	Standard	521.985	16.201	Negative	C10H15N5O14P3-	[M-H]-	46.5829	40.1181	33.5298	60.8883	22.1554	55.7641	40.3321	63.2294	45.2283	60.5783	58.6382	58.9489		40.0769	46.2693	49.5966	59.3885		6.52668	21.0398	12.0575	1.04206		1.15451	1.07191	1.19743	1.48186
1-Methyladenosine	Standard	282.118	11.3855	Positive	C11H16N5O4+	[M+H]+	6.36492	6.29251	7.69829	12.3325	10.1203	6.97195	10.0254	11.8885	10.3653	10.2796	10.3198	9.56155		6.78524	9.80825	10.7597	10.0537		0.791556	2.69386	0.992208	0.426648		1.44553	1.09701	0.934379	1.48169
CDP-choline	Standard	489.112	13.3632	Positive	C14H27N4O11P2+	[M+H]+	0.541063	1.07638	0.864424	1.23545	1.13329	1.32844	1.24511	1.66634	1.13579	1.14357	1.3944	0.988291		0.827288	1.23239	1.34908	1.17542		0.269582	0.0976074	0.280139	0.20492		1.48968	1.09468	0.871274	1.42081
HMG-CoA	Standard	912.159	13.1214	Positive	C27H45N7O20P3S+	[M+H]+	0.082692	0.829645	0.209313	0.631831	0.448649	0.620091	0.610732	0.641341	0.39519	0.580569	0.690905	0.29144		0.373884	0.566857	0.549087	0.520971		0.399747	0.102539	0.134155	0.206294		1.51613	0.968652	0.948795	1.39341
FAD	Standard	786.16	9.55412	Positive	C27H34N9O15P2+	[M+H]+	2.00584	3.78209	2.06671	4.19253	3.49264	4.76066	3.70112	4.33752	2.95696	3.92085	3.96676	3.04056		2.61821	4.14861	3.6652	3.64273		1.0084	0.635148	0.690981	0.521996		1.58452	0.883478	0.993867	1.3913
6-Phospho-gluconate	Standard	275.017	15.1811	Negative	C6H12O10P-	[M-H]-	24.8523	29.1618	29.5955	38.6477	21.1403	47.5165	41.8042	52.3775	37.2185	37.1278	40.2017	36.1566		27.8699	35.7682	43.8	37.8287		2.62225	13.4218	7.77409	2.11164		1.2834	1.22455	0.863669	1.35733
Saccharopine	Standard	277.138	13.5898	Positive	C11H21N2O6+	[M+H]+	5.23333	6.08985	5.28572	13.0397	15.8458	15.3263	15.0834	15.2442	15.5183	7.45962	8.92618	5.89772		5.5363	14.7373	15.282	7.42784		0.480102	1.49287	0.219888	1.51448		2.66193	1.03696	0.486052	1.34166
ADP	Standard	426.023	12.9	Negative	C10H14N5O10P2-	[M-H]-	28.4	25.1	34.3	37.7	27.1	51.3	40.2	43.8	29.1	32.4	33.4	34.9		29.2667	38.7	37.7	33.5667		4.66083	12.131	7.66225	1.25831		1.32232	0.97416	0.890363	1.14692
1-Methyl-guanosine	Standard	298.113	7.19628	Positive	C11H16N5O5+	[M+H]+	6.90458	7.31259	9.6023	8.25003	7.9599	8.22556	9.04281	7.46816	7.70163	9.77525	8.73337	8.73425		7.93982	8.14517	8.07087	9.08096		1.45413	0.160907	0.849785	0.601275		1.02586	0.990878	1.12515	1.14372
Lysine	Standard	145.099	23.0759	Negative	C6H13N2O2-	[M-H]-	34.6109	20.6666	30.3168	56.0148	34.0364	47.9212	41.9876	58.7233	49.7925	36.2129	32.6291	26.4412		28.5314	45.9908	50.1678	31.7611		7.14154	11.1157	8.37416	4.9433		1.61193	1.09082	0.633097	1.1132
Glutathione disulfide (GSSG)	Standard	613.156	15.0681	Positive	C20H33N6O12S2+	[M+H]+	53.7129	75.6211	62.8846	58.5773	61.5833	71.3085	65.7912	93.9746	69.7546	67.7692	87.0972	58.0163		64.0729	63.823	76.5068	70.9609		11.0023	6.65459	15.2568	14.8008		0.9961	1.19873	0.927511	1.1075
Ornithine	Standard	131.083	20.6183	Negative	C5H11N2O2-	[M-H]-	6.74836	3.77822	6.79541	16.7522	9.14262	13.663	12.6482	19.82	17.5075	6.35774	5.80853	6.4594		5.774	13.1859	16.6586	6.20856		1.72855	3.82714	3.66053	0.350144		2.28367	1.26336	0.372694	1.07526
Phospho-glycerate	Standard	184.986	14.4745	Negative	C3H6O7P-	[M-H]-	109.605	125.951	168.502	249.088	161.141	277.303	193.755	242.234	191.358	144.129	139.858	135.717		134.686	229.177	209.116	139.901		30.4046	60.5868	28.7065	4.2061		1.70157	0.912462	0.669015	1.03872
Inosine	Standard	267.073	8.64346	Negative	C10H11N4O5-	[M-H]-	23.1497	25.065	24.5823	30.6596	28.5898	24.8928	17.3092	15.354	18.1675	25.3844	23.3828	23.261		24.2656	28.0474	16.9436	24.0094		0.996142	2.92143	1.44193	1.19234		1.15585	0.604105	1.41702	0.989442
ATP	Standard	505.99	13.8251	Negative	C10H15N5O13P3-	[M-H]-	130.985	153.923	123.958	243.328	120.604	264.785	142.297	218.445	193.78	139.797	124.031	133.922		136.289	209.572	184.841	132.583		15.6709	77.7925	38.8532	7.96768		1.53771	0.88199	0.717283	0.97281
GDP	Standard	442.018	15.3333	Negative	C10H14N5O11P2-	[M-H]-	7.89208	5.17123	9.38513	9.30013	3.50167	11.7797	8.99102	0.140215	7.23389	6.31428	6.06656	7.34434		7.48282	8.19382	5.45504	6.57506		2.13655	4.24844	4.68588	0.677632		1.09502	0.665751	1.20532	0.878688
NAD+	Standard	664.113	12.2498	Positive	C21H28N7O14P2+	[M+H]+	151.57	193.612	160.658	190.332	165.896	190.394	168.331	185.877	159.153	152.379	161.222	119.095		168.614	182.207	171.12	144.232		22.1213	14.1259	13.5788	22.2141		1.08062	0.939151	0.842868	0.855398
Citrate	Standard	191.02	15.4626	Negative	C6H7O7-	[M-H]-	41.6224	63.5677	66.6737	37.8558	29.4276	52.1311	38.3576	61.4311	46.1088	43.1658	45.1764	45.3849		57.2879	39.8048	48.6325	44.5757		13.6554	11.4766	11.7419	1.22546		0.694821	1.22177	0.916583	0.7781
Ribose-phosphate	Standard	229.012	13.3756	Negative	C5H10O8P-	[M-H]-	29.2589	60.114	30.9024	29.2343	20.8011	39.4664	29.3428	35.2738	27.7463	31.2481	32.5065	29.7039		40.0918	29.8339	30.7876	31.1528		17.3592	9.34705	3.96626	1.40371		0.744141	1.03197	1.01186	0.777037
Succinyl-arginine	Standard	275.134	13.3135	Positive	C10H19N4O5+	[M+H]+	0.310293	0.69542	0.304856	1.95909	1.59625	1.78814	1.67031	1.91748	1.67733	0.358986	0.310408	0.261087		0.436856	1.78116	1.75504	0.31016		0.223939	0.181518	0.140718	0.0489501		4.07722	0.985338	0.176725	0.709982
S-Adenosyl-methionine	Standard	399.143	14.3412	Positive	C15H23N6O5S+	[M+H]+	5.09096	3.64269	5.67472	7.31756	5.92214	5.71505	6.21565	6.16509	5.52698	2.98169	3.76284	3.16853		4.80279	6.31825	5.96924	3.30435		1.04621	0.871603	0.383841	0.407899		1.31554	0.944762	0.553563	0.688007
Malate	Standard	133.015	13.5765	Negative	C4H5O5-	[M-H]-	7.98209	8.92834	8.57972	10.495	16.5737	21.303	9.73832	17.2561	11.6016	4.63041	6.39768	5.9012		8.49672	16.1239	12.8653	5.6431		0.478557	5.41798	3.91499	0.911469		1.89766	0.797905	0.438628	0.66415
Adenosine	Standard	268.103	6.65665	Positive	C10H14N5O4+	[M+H]+	9.2093	13.4586	13.5796	7.92054	8.49872	10.9795	6.69823	5.36601	6.27726	7.77251	7.24182	8.88448		12.0825	9.13292	6.11383	7.96627		2.48898	1.62511	0.68098	0.838296		0.755881	0.669428	1.30299	0.659324
Riboflavin	Standard	377.144	6.2188	Positive	C17H21N4O6+	[M+H]+	2.23245	1.98456	1.89353	1.81655	1.65377	1.5962	2.03804	1.93156	1.15869	1.56796	1.41402	0.949198		2.03685	1.68884	1.70943	1.31039		0.175406	0.114282	0.479921	0.322132		0.829143	1.01219	0.766565	0.643342
Tryptophan	Standard	205.096	9.17	Positive	C11H13N2O2+	[M+H]+	4.31999	4.02477	4.76302	3.22398	3.44963	4.76635	1.99355	1.92622	1.76028	2.28551	2.4853	2.14687		4.36926	3.81332	1.89335	2.3059		0.371581	0.833025	0.120061	0.170133		0.872761	0.496509	1.21789	0.527754
Acetyl-CoA	Standard	810.129	10.6113	Positive	C23H39N7O17P3S+	[M+H]+	0.585299	2.69996	1.12558	0.21237	0.105373	0.20768	0.269637	0.313477	0.182256	0.681049	0.572926	0.981952		1.47028	0.175141	0.255123	0.745309		1.09866	0.0604665	0.0668038	0.21195		0.119121	1.45667	2.92137	0.506917
AMP	Standard	346.056	11.7156	Negative	C10H13N5O7P-	[M-H]-	26.998	23.8932	27.508	20.5308	15.4336	21.8067	17.1397	19.5767	16.7407	10.9414	15.2234	13.4281		26.1331	19.257	17.819	13.1976		1.95648	3.37208	1.53519	2.15028		0.736882	0.925326	0.740648	0.505016
Xanthosine	Standard	283.068	9.8119	Negative	C10H11N4O6-	[M-H]-	7.3062	4.664	6.55505	5.372	5.13625	4.62149	3.10104	3.71679	3.92227	3.47538	2.98959	2.54573		6.17508	5.04325	3.58003	3.00357		1.36147	0.383805	0.427354	0.464984		0.816709	0.709866	0.838978	0.486401
UDP-glucose	Standard	565.049	14.012	Negative	C15H23N2O17P2-	[M-H]-	140.702	191.869	146.626	232.497	166.865	302.483	141.737	178.337	153.792	69.1699	78.7086	79.476		159.732	233.949	157.955	75.7849		27.9884	67.8203	18.6519	5.74151		1.46463	0.675171	0.479787	0.474449
UDP	Standard	402.995	14.1212	Negative	C9H13N2O12P2-	[M-H]-	11.095	8.85179	12.1706	13.6844	7.01131	17.0744	10.865	12.1801	10.7386	4.09187	6.74133	2.80933		10.7058	12.5901	11.2612	4.54751		1.69327	5.12004	0.798294	2.00521		1.17601	0.894456	0.40382	0.424772
Tyrosine	Standard	182.08	10.6066	Positive	C9H12NO3+	[M+H]+	9.74375	9.30726	11.7627	11.9817	9.23116	12.7067	5.90227	5.87728	6.48813	4.31076	3.80146	3.3281		10.2712	11.3065	6.08923	3.81344		1.30995	1.83352	0.345691	0.491438		1.10079	0.538559	0.62626	0.371274
Phenylalanine	Standard	166.086	7.80023	Positive	C9H12NO2+	[M+H]+	21.3668	23.0877	30.6704	24.6621	32.5397	40.4751	14.698	16.9683	18.3234	9.595	7.51279	8.78477		25.0416	32.559	16.6632	8.63085		4.95	7.90653	1.83186	1.0496		1.30019	0.511786	0.517958	0.34466
S-Adenosyl-homocysteine	Standard	385.127	11.4454	Positive	C14H21N6O5S+	[M+H]+	31.6773	23.9222	27.0538	32.2863	25.6378	21.2093	19.6368	22.1644	19.4815	7.18206	7.6374	7.31055		27.5511	26.3778	20.4276	7.37667		3.90139	5.57545	1.50614	0.234761		0.957415	0.774422	0.361114	0.267745
Arginine	Standard	175.118	24.3282	Positive	C6H15N4O2+	[M+H]+	152.88	139.379	180.867	256.25	199.624	225.884	174.672	192.891	179.703	46.213	44.5484	35.476		157.709	227.252	182.422	42.0791		21.1615	28.3379	9.40913	5.77874		1.44096	0.802728	0.230669	0.266816
GMP	Standard	362.052	14.2831	Negative	C10H13N5O8P-	[M-H]-	1.10023	0.60037	1.23019	0.637483	0.640351	0.675847	0.662742	0.510144	0.42266	0.122315	0.118081	0.323901		0.976929	0.651227	0.531849	0.188099		0.332521	0.0213695	0.121504	0.117627		0.666606	0.816687	0.35367	0.192541
Glutamate	Standard	148.06	12.5329	Positive	C5H10NO4+	[M+H]+	16.8053	22.8877	23.8718	23.0152	26.6238	31.1643	10.9333	11.6134	15.2122	3.18265	4.34317	3.01307		21.1883	26.9344	12.5863	3.51296		3.82752	4.08343	2.29937	0.723961		1.2712	0.467295	0.279109	0.165798
Threonine	Standard	120.065	12.1738	Positive	C4H10NO3+	[M+H]+	0.0955088	0.0948675	0.395184	0.0783013	0.187713	0.27217	0.0318696	0.0348999	0.0203344	0.031625	0.0252141	0.0336165		0.195187	0.179395	0.0290346	0.0301519		0.173203	0.0972019	0.00768545	0.00439062		0.919095	0.161847	1.03848	0.154477
Glycerophosphocholine	Standard	258.109	12.6873	Positive	C8H21NO6P+	[M+H]+	350.785	346.323	197.879	69.8433	43.6642	18.1427	55.9002	57.8159	50.7785	42.6751	38.9741	32.6009		298.329	43.8834	54.8315	38.0834		87.0208	25.851	3.6384	5.09581		0.147097	1.24948	0.694553	0.127656
Ophthalmic acid	Standard	290.133	11.4454	Positive	C11H20N3O6+	[M+H]+	19.9315	23.3135	24.352	16.976	17.7828	21.4942	9.61185	13.5856	12.3274	2.45088	3.19216	2.85229		22.5323	18.751	11.8416	2.83178		2.31145	2.40967	2.03095	0.371064		0.832182	0.63152	0.239137	0.125676
CDP-ethanolamine	Standard	445.055	14.1553	Negative	C11H19N4O11P2-	[M-H]-	0.800622	0.511506	0.671019	0.414647	0.107646	0.409086	0.491555	0.208658	0.305511	0.0734358	0.0772705	0.0736356		0.661049	0.31046	0.335241	0.0747806		0.144815	0.175664	0.143772	0.00215859		0.469647	1.07982	0.223065	0.113124
Histidine	Standard	156.076	12.3068	Positive	C6H10N3O2+	[M+H]+	27.6464	27.6439	25.6321	24.4033	25.0891	23.5348	10.8677	13.5296	10.9042	2.21082	2.40418	2.31314		26.9741	24.3424	11.7672	2.30938		1.16225	0.778982	1.5264	0.0967391		0.902435	0.483402	0.196256	0.0856147
Glutamine	Standard	147.076	12.7787	Positive	C5H11N2O3+	[M+H]+	6.5307	8.20187	11.8106	9.11639	9.85601	19.0792	0.716085	0.900795	1.29125	0.615819	0.636079	0.520045		8.84774	12.6839	0.969377	0.590647		2.69858	5.55087	0.293652	0.0619773		1.43357	0.0764259	0.609306	0.0667569
Aspartate	Standard	134.044	12.8422	Positive	C4H8NO4+	[M+H]+	0.575645	0.958247	2.52104	0.974628	0.946752	1.39143	0.195751	0.343847	0.325507	0.0673536	0.135517	0.0400565		1.35164	1.10427	0.288368	0.0809756		1.03064	0.24908	0.0807316	0.0491665		0.816984	0.261139	0.280806	0.059909
Citrulline	Standard	176.102	13.7348	Positive	C6H14N3O3+	[M+H]+	31.9919	35.6021	36.2251	22.0461	20.5377	28.2223	10.0498	12.1192	8.65678	1.9329	1.98439	1.96044		34.6064	23.602	10.2753	1.95924		2.28551	4.07174	1.74219	0.0257691		0.682014	0.435355	0.190676	0.0566151
PRPP	Standard	388.946	16.6438	Negative	C5H12O14P3-	[M-H]-	8.01749	6.0133	6.79293	0.277657	0.0492222	0.145214	0.180184	0.203193	0.308856	0.153246	0.137467	0.121642		6.94124	0.157365	0.230745	0.137452		1.01029	0.114701	0.0686177	0.0158018		0.022671	1.46631	0.595688	0.0198022
IMP	Standard	347.041	13.3191	Negative	C10H12N4O8P-	[M-H]-	8.35525	8.79032	7.71031	0.477796	0.169219	1.62944	0.108264	0.157518	0.0441093	0.200368	0.0681472	0.0856936		8.28529	0.75882	0.103297	0.11807		0.54339	0.769608	0.0568674	0.0718106		0.0915864	0.136129	1.14301	0.0142505
AICAR	Standard	337.057	13.0233	Negative	C9H14N4O8P-	[M-H]-	2.51526	2.50409	2.77131	0.145972	0.170693	0.642085	0	0	0.006856	0.00714441	0	0.0337732		2.59689	0.319583	0.00228533	0.0136392		0.151155	0.279568	0.00395831	0.0177987		0.123064	0.00715097	5.96816	0.00525214
SAICAR	MS/MS	453.068	16.7553	Negative	C13H18N4O12P-	[M-H]-	4.1605	4.13019	3.82654	0.866725	0.178329	1.48565	0.00548832	0.010134	0.0194091	0	0	0.00171566		4.03908	0.843569	0.0116772	0.000571886		0.184684	0.65397	0.00708753	0.000990535		0.208852	0.0138426	0.0489747	0.000141588
FGAR	MS/MS	313.045	13.0647	Negative	C8H14N2O9P-	[M-H]-	28.7748	24.7627	28.4907	1.76494	1.05804	4.94581	0.0171157	0.00534284	0.0382196	0	0.00596033	0		27.3427	2.5896	0.020226	0.00198678		2.23887	2.07092	0.0166576	0.0034412		0.0947088	0.00781049	0.0982286	7.26619e-05
Thiamine	Standard	265.111	19.9715	Positive	C12H17N4OS+	[M+H]+	0.19827	0.119494	0.110232	0	0	0	0	0	0	0	0	0		0.142665	0	0	0		0.0483772	0	0	0		0	#DIV/0!	#DIV/0!	0
FGAM	m/z value only	312.061	14.1093	Negative	C8H15N3O8P-	[M-H]-	0.2295	0.174577	0.266841	0	0	0	0	0	0	0	0	0		0.22364	0	0	0		0.0464104	0	0	0		0	#DIV/0!	#DIV/0!	0
