# Supplementary material for: Metabolomic Analysis of Fission Yeast at the Onset of Nitrogen Starvation
Source: Metabolites. 2013 Dec 13;3(4):1118–29. doi: 10.3390/metabo3041118 (PMC3937841; doi:10.3390/metabo3041118)
Supplement: Supplementary File 1 — Supplementary (ZIP, 564 KB) [file metabolites-03-01118-s001.zip › metabolites-03-01118-supplementary/Table S2.xlsx]

## Sheet: Table S2
Table S2. Raw data analysis workflow and parameters for processing using the MZmine 2 software.
1) Project / Set preferences…
m/z value format	4 decimals
Retention time value format	1 decimals
Intensity format	1 decimal with exponent
2) Raw data methods / Raw data file import
Filename	*all data files*
3) Raw data methods / Peak detection / Mass detection
Mass detector	Exact mass
	Noise level	1E3
MS level	1
Mass list name	Mass list MS1
4) Raw data methods / Peak detection / FTMS shoulder peaks filter
Mass list	Mass list MS1
Mass resolution	60000
Peak model function	Lorenzian extended
Suffix	filtered
Remove original mass list	Yes
5) Raw data methods / Peak detection / Chromatogram builder
Mass list	Mass list MS1 filtered
Min time span	0.20
Min height	1E4
m/z tolerance	0.001 m/z or 10 ppm
Suffix	chromatograms
6) Peak list methods / Peak detection / Smoothing
Suffix	smoothed
Filter width	5
Remove original peak list	Yes
7) Peak list methods / Peak detection / Chromatogram deconvolution
Suffix	deconvoluted
Peak resolver	Local minimum search
	Chromatographic threshold	0.85
	Search minimum in RT range	0.1
	Minimum relative height	0.01
	Minimum absolute height	1E4
	Min ratio of peak top/edge	2
	Peak duration range (min)	0 - 10
Remove original peak list	Yes
8) Peak list methods / Isotopes / Isotopic peaks grouper
Name suffix	deisotoped
m/z tolerance	0.02 m/z or 20 ppm
Retention time tolerance	0.1 (absolute)
Monotonic shape	No
Maximum charge	2
Representative isotope	Most intense
Remove original peak list	Yes
9) Peak list methods / Alignment / Join aligner (run separately for negative ionization mode and positive ionization mode data)
Peak list name	Positive mode or Negative mode
m/z tolerance	0.001 m/z or 10 ppm
Weight for m/z	10
Retention time tolerance	0.5 (absolute)
Weight for RT	10
Require same charge state	No
Require same ID	No
Compare isotope pattern	No
10) Peak list methods / Gap filling / Same RT and m/z range gap filler
Name suffix	gap-filled
m/z tolerance	0.001 m/z or 5 ppm
Remove original peak list	Yes
11) Peak list methods / Normalization / Standard compound normalizer
Name suffix	normalized
Normalization type	Weighted contribution of all standards
Peak measurement type	Peak area
m/z vs RT balance	10
Standard compounds	PIPES (301.053 m/z @12.1 min in negative mode, 303.067 m/z @12.1 min in positive mode ) and HEPES (237.091 m/z @8.4 min in negative mode, 239.105 m/z @8.3 min in positive mode)
Remove original peak list	Yes
